# Supplementary material for: Nitric oxide induces the distinct invisibility phenotype of Mycobacterium tuberculosis
Source: Commun Biol. 2024 Sep 28;7:1206. doi: 10.1038/s42003-024-06912-0 (PMC11439070; doi:10.1038/s42003-024-06912-0)
Supplement: Supplementary file 5 — Dataset 3 [file 42003_2024_6912_MOESM5_ESM.xlsx]

## Sheet: Figure 1
Dataset 3. Numerical source data.
Panel a							Panel b
WT_7H9	WT_CSN	iNOS KO_7H9	iNOS KO_CSN	WT Rpf i_7H9	WT Rpfi CSN		WT_7H9	WT_CSN	iNOS KO_7H9	iNOS KO_CSN	WT Rpf i_7H9	WT Rpfi CSN	WT DMF_7H9	WT DMF_CSN
0.36	0.52	0.72	0.55	1.22	0.14		0.2	0.67	0.47	0.66	0.19	-0.48	-0.21	0.73
0.84	0.73	0.14	0.4	0.59	0.14		-0.24	0.48	0.93	0.91	0.35	0.34	0.46	0.76
1	1.33	0.15	0.44	-0.34	0.88		0.59	2.28	0.31	1	0.33	0.97	-0.2	0.19
0.92	0.76	0.38	0.98	0.95	0.48		0.28	0.42	1.17	0.85	0.23	0.1	0.4	0.07
-0.12	0.78	0.58	0.73	0.45	0.29		0.28	0.66	0.52	0.15	0.24	-0.03	-0.44	-0.16
0.34	0.34	0.6	1.08	0.35	0.35		1.03	1.36	0.37	-0.06	0.48	0.4	-0.17	-0.16
0.26	0.53	0.45	0.36	-0.57	-0.32		1.03	1.17	0.35	0.2	-0.05	0.16	0.42	-0.07
1.14	0.6	-0.12	0.78	-0.16	-0.08		0.79	1.23	0.99	0.59	-0.32	0.43	0.1	0.76
0.33	0.6	0.66	0.48	0.44	0.61		0.43	1.61	0.47	0			0.62	-0.04
0.49	-0.05	0.26	0.44	0.43	-0.1		0.55	1.82	0.88	0.64			0.34	0.01
0.45	0.47	0.39	0.3	-0.05	0.52		0.62	1.29	0.03	0.46			0.51	-0.25
0.63	0.75	0.92	0.45	0.22	0.55		0.7	1.21	0.87	0.33			0.18	0.28
1.07	-0.25	-0.01	0.09
1.62	0.78	0.81	0.64
1.49	0.02	0.14	0.36
Panel c							Panel d
Control_7H9	Contro_CSNl	iNOS inh_7H9	iNOS inh_CSN	Rpfi_7H9	Rpfi_CSN		Control_7H9	Contro_CSNl	iNOS inh_7H9	iNOS inh_CSN	Rpfi_7H9	Rpfi_CSN	DMF_7H9	DMF_CSN
0.72	1.26	-0.25	0.42	-0.12	0.71		0.5	0.79	-0.23	0.1	0.81	0.46	0.24	0.5
0.59	0.84	-0.09	0.78	0.53	0.18		-0.02	0.68	0.43	-0.6	0.46	0.38	-0.02	0
0.87	1.18	0.23	0.42	0.09	0.27		0.58	0.23	-0.02	-0.02	0.89	0.57	0.04	-0.08
0.99	1.47	-0.4	-0.19	-0.16	-0.08		0.62	0.83	0.4	0.15	0.01	0.13	0.2	-0.51
1.81	2.14	0.24	0.88	-0.02	0.28		0.76	0.97	0.46	0.37	0.56	0.33	0.34	0.18
0.65	2.14	0.25	0.11	-1.03	-0.9		0.12	0.53	0.35	0.22	0.73	0.11	0.2	0.28
2.2	2.1	0.15	-0.03	0.2	0.31		0.74	0.85	-0.29	-0.2	0.42	0.54	0.36	0.36
0.31	0.98	-0.15	0.11	0.56	0.33		0.34	1.4	0.34	0.4	-0.65	-0.22	-0.1	0.04
-0.05	1.26	0.56	0.71	0.73	0.11		0.51	1.6	0.79	0.46			-0.05	0.6
0.62	0.75	-0.11	-0.38	0.42	0.54		-0.36	1.99	0.62	0.15			0.3	-0.07
-0.18	0.51	1.07	0.39	-0.65	-0.22		0.22	0.09	0.46	0.05			0.73	0.64
0.46	0.46	0.92	0.2				0.97	0.21	0.26	0.97			0.1	0.26
0.99	0.92	0.29	0.3
1.45	0.54	0.3	0.07
		0.5	1.02

## Sheet: Figure 3
Dataset 3. Numerical source data.
Panel a								Panel b
NOD	CC	UTC	Rpfi					Time	NOD			Heat-treated			UNC			CC
1649.85	1005.35	893.298	1000.8					0	0.5	0.3	0.4	0.5	0.3	0.4	0.98	1.73667	0.64	0.6	0.6	0.3
1666.23	1077.37	1117.73	1097.55					24	16.4333	10.5667	11.7333	0.6	0.133333	0.233333	1.5	1.80667	1.84	1.8	1.5	1.2
1622.64	1103.58	1180.21	1386.41
1614.8	1058.48	1436.97	1229.29
DAF-FM experiment 2
NOD	CC	UTC	Rpfi
1211.37	739.691	903.034	764.87
1292.88	792.675	812.65	998.4
1239.13	840.525	917.48	994.76
1209.75	857.229	1061.7	1192.95
1186.14	842.727	802	972.68
1240.87	803.914	903.76	1026.59
Panel c experiment 1												Panel c, experiment 2
Time, h	NOD			CC			UTC				NOD			CC			UTC
1	6.1	5.8	6.4	3	3.6	3.6	2.4	2.7	3		6.1	5.8	6.4	3	3.6	3.6	2.4	2.7	3
4	8.4	5.7	5.5	3.2	2.7	3.8	2.4	3.8	2.4		8.4	5.7	5.5	3.2	2.7	3.8	2.4	3.8	2.4
24	7.4	9.2	6.1	1.8	1.3	1.9	2.3	2.3	2.4		7.4	9.2	6.1	1.8	1.3	1.9	2.3	2.3	2.4
Panel d
Time, h	NOD			CC			UTC				NOD			CC			UTC
1	0	0	0	0.2	0	0	0	0	0		0	0	0	0.2	0	0	0	0	0
4	0	0	0.6	0	0.2	0	0	0	0		0	0	0.6	0	0.2	0	0	0	0
24	1	0.6	1.3	0	0	0	0	0	0		1	0.6	1.3	0	0	0	0	0	0

## Sheet: Figure 4
Dataset 3. Numerical source data.
Panel a							Panel b
0 hour			24 hours				0 hour			24 hours
CFU	MPN 7H9	MPN CSN	CFU	MPN 7H9	MPN CSN		CFU	MPN 7H9	MPN CSN	CFU	MPN 7H9	MPN CSN
6.52285	6.66276		4.8	5.66	6.66		7	6.5		2	4.85	5.08
6.35391	6.53		5.08	6.66	6.04		7.07	6.59		3.43	5.04	5.08
7.44585	7.50026	7.6857	5.09	5.25	6.34		7.1	6.58		2.28	4.85	5.28
7.25223	7.47161	7.6857	5	6.04	6.66		7.03015	7.49927	7.14722	2.96	4.72	4.98
7.15182	7.05119	7.62816	4.8	5.74	6.34		7.13075	7.40593	7.35529	3.11	4.6	5.36
6.33746	6.66276		4.9	5.66	6.34		7.1856	7.35236	7.62084	3.1	3.65	4.79
6.30103	6.66276	6.66276	5.00922	5.86026	6.34886		6.7	6.9	6.28	2.81	3.04	5.64
6.42325	6.66276	6.66276	4.94916	5.81484	6.4492		6.9	7.1	7.1	2.39	3.41	5.36
6.8451	6.66276	6.85	3.32081	4.86726	5.84546		6.9	7.1	7.1	2.46	4.04	5.32
7.93785	7.85733	7.85733	5.01424	6.41497	6.85733
6.8451	6.66276		3.79	3.79588	6.66276
7.21085	6.85733		3.34	4.90982	6.66276
Panel c							Panel d
Mtb 0 hour		BCG 0 hour		Mtb 24 hours			BCG 24 hours			Mtb 24
7H9	CSN	7H9	CSN	7H9	CSN		7H9	CSN		CFU	MPN 7H9	MPN CSN	Rpf inh CFU	Rpf inh MPN	Rpf inh MPN CSN
0.139907		-0.5		0.86	1.86		2.85	3.08		4.8	5.66	6.66	4.88	3.41	4.28
0.176088		-0.48		1.58	0.96		1.61	1.65		5.08	6.66	6.04	4.65	3.08	4.83
0.054411	0.239845	-0.52		0.16	1.25		2.57	3		5.09	5.25	6.34	4.88	3.66	4.86
0.219378	0.433461	0.469121	0.117071	1.04	1.66		1.77	2.03		5	6.04	6.66	5.15	4.63	5.04
-0.100633	0.476343	0.275181	0.224541	0.94	1.54		1.49	2.25		4.8	5.74	6.34	4.1	3.28	4.34
0.325299		0.166768	0.435243	0.76	1.44		0.56	1.69		4.9	5.66	6.34	4.93	2.86	5.08
0.361728	0.361728	0.2	-0.42	0.851044	1.33964		0.91	2.83
0.239512	0.239512	0.2	0.2	0.865682	1.50005		1.71	2.97
-0.18234	0.00490196	0.2	0.2	1.54645	2.52465		1.58	3.06
-0.0805196	-0.0805196			1.40073	1.84309
-0.18234				1.13588	2.86
-0.353521				1.56982	3.32276
Panel e							Panel f
CFU	MPN 7H9	MPN CSN	CFUi	MPN 7H9i	MPN CSNi		Mtb				BCG
3.43869	4.83251	6.14613	1.4	1.85	1.5		7H9	7H9i	CSN	CSNi	7H9	7H9i	CSN	CSNi
3.4239	4.83251	5.07918	1.55	1.28	1.63		0.8	-1.47	1.87	-0.66	1.41754	0.45	2.68373	0.1
2.04846	4.50515	3.73239	2.05	3.08	2.86		1.58	-1.57	1.1	0.18	1.37387	-0.42	1.69002	0.23
3.47026	4.07918	5.07918	3.5	3.86	4.82		0.167	-1.22	1.35	0.08	2.50515	0.38	1.63548	1.46
3.26462	5.07918	5.34242	3.69	4.34	4.08		1.12	-0.52	1.64	-0.16	0.643815	-0.21	1.57403	1.73
2.7448	4.63347	5.66276	3.3	3.505	3.08		0.8	-0.82	1.58	-0.39	1.8617	0.74	2.03067	0.3
5.02798	5.04139	5.66276	3.28	3.505	3.63		0.67	-2.07	1.46	0.18	1.95677	0.155	2.84984	-0.17
2.61362	3.07918	4.63347	4.14	4.28	3.86						0.0993846	0.275	0.548814	0.31
1.89794	2.85733	4.07918	1.46	1.28	1						0.425969	0.16	2.05944	-0.32

## Sheet: Figure 5
Dataset 3. Numerical source data.
Panel b
TBList Func Cat	Up-regulated genes	Down-regulated genes
Cell wall, cell processes	73	42
Conserved hypotheticals	88	38
Information pathways	19	52
Insertion seqs, phages	19	2
Intermediary metabolism, respiration	89	38
Lipid metabolism	34	28
PE/PPE	26	8
Regulatory proteins	27	5
Unknown	3	2
Virulence, detoxification, adaptation	25	16
Panel c
Gene	log2 FCH	SEM
murI	3	0.141
cwlM	0.743	0.183
pknA	-0.63	0.14
pknB	-1.672	0.315
rpfA	-6.856	0.916
rpfB	-5.28	0.756
rpfC	-3.635	0.788
rpfD	-2.719	0.899
rpfE	-7.574	1.041
lsr2	-5.697	0.673
murI	3	0.141
cwlM	0.743	0.183
Panel d
Gene	log2 FCH	SEM
sigH	2.374	0.24
sigE	0.907	0.118
thiX	1.996	0.318
ideR	-0.89	0.115
bfrB	-6.22	0.66
mbtL	-1.588	0.243
frdA	-0.559	0.274
frdB	1.234	0.15
frdC	1.459	0.248

## Sheet: Figure 6
Dataset 3. Numerical source data.
Panel a
	CFU								MPN_CSN
MIND	3.51	3.58	3.35	3.58	3.57	3.57	3.56	3.48	4.85	4.52	4.28	4.28	3.86	3.86	3.86	4.08
rpfD	3.9	3.85	4.08	3.9	3.94	3.92	3.92	3.81	4.85	4.36	4.28	4.08	4.66	4.2	4.28	3.86
rpfE	3.8	4.12	3.78	4.15	3.85	3.83	3.88	3.86	4.28	4.28	4.36	4.38	4.08	4.08	4.08	4.08
Panel b
	CFU								MPN_CSN
MIND	3.04	3.21	3.28	2.79	2.9	2.39	2.83	2.88	5.9	5.9	6.9	6.7	6.7	5.9	6.1	6.4
rpfD	5.37	4.22	3.71	4.22	4.13	5.01	4.05	5.53	6.4	6.1	6.1	6.7	5.9	6.4	6.1	6.1
rpfE	5.26	3.92	3.98	5.26	3.92	4.01	4.7	4.17	5.9	6.1	6.4	6.7	6.4	6.7	6.1	6.1
Panel c
Sample	Stained	Unstained
pMIND NOD	19.4631	80.5369
pMIND CC	95.6522	4.34783
rpfD NOD	92	8
rpfD CC	98	2
rpfE NOD	94	6
rpfE CC	95	5
